# Supplementary material for: CELF2 Sustains a Proliferating/OLIG2+ Glioblastoma Cell Phenotype via the Epigenetic Repression of SOX3
Source: Cancers (Basel). 2023 Oct 18;15(20):5038. doi: 10.3390/cancers15205038 (PMC10605641; doi:10.3390/cancers15205038)
Supplement: Supplementary file 1 [file cancers-15-05038-s001.zip]

Archive with 1 entries (1 files):
- cancers-2483116-supplementary.pdf
